# Supplementary material for: Study on connectivity of buried pipeline network considering nodes reliability under seismic action
Source: PLoS One. 2022 Aug 22;17(8):e0271533. doi: 10.1371/journal.pone.0271533 (PMC9394854; doi:10.1371/journal.pone.0271533)
Supplement: S3 Table — (XLSX) [file pone.0271533.s003.xlsx]

## Sheet: Sheet1
S3 Table. Probability of extensive damage of each pipe section based on FEM.
PGA	SE	CE	SP-1	CP-1	SCP-1	ST	CT	SP-2	CP-2	SCP-2
0.05	0.125	0.344	0.223	0.015	0.026	0.004	0.003	0.008	0.004	0.031
0.06	0.148	0.36	0.237	0.019	0.032	0.005	0.004	0.011	0.006	0.038
0.07	0.17	0.374	0.248	0.023	0.039	0.006	0.005	0.014	0.007	0.045
0.08	0.19	0.386	0.258	0.027	0.045	0.007	0.006	0.017	0.008	0.051
0.09	0.209	0.397	0.267	0.031	0.051	0.007	0.007	0.021	0.01	0.058
0.1	0.227	0.407	0.276	0.036	0.057	0.008	0.009	0.025	0.011	0.064
0.15	0.303	0.446	0.309	0.057	0.087	0.012	0.016	0.045	0.017	0.093
0.2	0.363	0.473	0.333	0.077	0.113	0.016	0.023	0.066	0.024	0.119
0.25	0.412	0.495	0.353	0.096	0.138	0.019	0.031	0.087	0.03	0.142
0.3	0.453	0.512	0.369	0.114	0.16	0.023	0.038	0.108	0.037	0.164
0.35	0.489	0.527	0.383	0.131	0.181	0.026	0.046	0.128	0.043	0.183
0.4	0.519	0.54	0.395	0.148	0.2	0.029	0.054	0.147	0.048	0.201
0.45	0.546	0.551	0.406	0.163	0.218	0.032	0.061	0.166	0.054	0.218
0.5	0.57	0.562	0.416	0.178	0.235	0.035	0.069	0.184	0.06	0.233
0.55	0.591	0.571	0.425	0.191	0.251	0.037	0.076	0.201	0.065	0.248
0.6	0.611	0.579	0.433	0.205	0.266	0.04	0.083	0.218	0.07	0.262
0.65	0.628	0.586	0.44	0.217	0.28	0.043	0.09	0.234	0.075	0.275
0.7	0.644	0.593	0.447	0.229	0.293	0.045	0.097	0.249	0.08	0.287
0.75	0.659	0.6	0.454	0.241	0.306	0.047	0.103	0.264	0.085	0.299
0.8	0.673	0.606	0.46	0.252	0.318	0.05	0.11	0.278	0.089	0.31
0.85	0.685	0.612	0.466	0.263	0.33	0.052	0.116	0.292	0.094	0.321
0.9	0.697	0.617	0.471	0.273	0.341	0.054	0.123	0.305	0.099	0.331
0.95	0.707	0.622	0.476	0.283	0.352	0.057	0.129	0.317	0.103	0.341
1	0.717	0.626	0.481	0.293	0.362	0.059	0.135	0.33	0.107	0.35
